# Supplementary material for: Identification of Key Biomarkers Associated with Immunogenic Cell Death and Their Regulatory Mechanisms in Severe Acute Pancreatitis Based on WGCNA and Machine Learning
Source: Int J Mol Sci. 2023 Feb 3;24(3):3033. doi: 10.3390/ijms24033033 (PMC9918120; doi:10.3390/ijms24033033)
Supplement: Supplementary file 1 [file ijms-24-03033-s001.zip]

Archive with 1 entries (1 files):
- ijms-2154062-supplementary.pdf
